# Supplementary material for: Both hypophosphatemia and hyperphosphatemia are associated with increased mortality in septic patients
Source: Front Nephrol. 2022 Aug 1;2:935288. doi: 10.3389/fneph.2022.935288 (PMC10513022; doi:10.3389/fneph.2022.935288)
Supplement: Supplementary file 1 [file DataSheet_1.zip]

Archive with 6 entries (5 files):
- data/data table1 fig3.4.5.6.7.8.9.dta
- data/data table2 fig2 psm  ckd.dta
- data/data table2 fig2 psm non-ckd.dta
- data/data table3 fig2 psm ckd.dta
- data/data table3 fig2 psm non-ckd.dta
- data/
